# Supplementary material for: Analysis of clinicopathological factors associate with the visibility of early gastric cancer in endoscopic examination and usefulness of linked color imaging: A multicenter prospective study
Source: PLoS One. 2024 Nov 5;19(11):e0312385. doi: 10.1371/journal.pone.0312385 (PMC11537390; doi:10.1371/journal.pone.0312385)
Supplement: S1 File — (XLSX) [file pone.0312385.s002.xlsx]

## Sheet: data
No	age	Sex (Female:0, Male:1)	Hypertension (No:0, Yes:1)	DM (No:0, Yes:1)	GERD (No:0, Yes:1)	other malignancy (No:0, Yes:1)	PPI (No:0, Yes:1)	antiplatelet agent (No:0, Yes:1)	anticoagulant (No: 0, Yes: 1)	prednisolone (No: 0, Yes: 1)	NSAIDs (No: 0, Yes: 1)	H. pylori infenction status (uninfection:0,current:1, past:2）	color (normal tone:0、redness:1、whitish:2）	macroscopic type (Ⅱa:0, Ⅱb:1, Ⅱc:2, other:3)	endoscopic atrophy (non:0, C1/2:1,C3/O1:2, O2/3:3	endoscopic IM (none:0, patchy:１, partial:2, total:3)	endoscopic IM (mild:0, severe:１)	map-like redness (none:0, patchy:１, partial:2, total:3)	map-like redness (mild:0, severe:1)	location (U:0, M:１, L:２)	histological type (undifferetiated:0, moderate:１, well:2)	tumor size （<10mm:0, <20mm:1, ≤30mm:2）	depth (M/SM1:0, SM2:1)	ELA (non:0, mild:1, moderate:2, severe:3)	histological atrophy (none:0, mild:1, moderate:2, atorophy:3)	histological IM (none:0, mild:1, moderate:2, severe:3)	mean visibility score on WLI	visibility on WLI (poor:0, good:1)	mean visibility score on LCI	visibility on LCI (poor: 0, good:1)
1	74	1	1	1	0	0	1	0	0	0	0	2	1	2	3	1	0	1	0	1	2	0	0	3	1	2	1	0	1.33333	0
2	73	1	0	0	0	1	0	0	0	0	0	2	1	2	3	3	1	0	0	0	2	1	0	0	2	1	4	1	4.33333	1
3	81	1	1	0	1	0	1	0	0	0	0	2	1	2	2	2	1	0	0	2	2	0	0	3	1	3	2.33333	0	3.66667	1
4	74	1	0	0	1	0	1	0	0	0	0	2	1	2	2	2	1	0	0	2	2	2	0	1	2	2	5	1	5	1
5	78	0	1	0	0	0	0	0	0	0	0	2	2	2	2	3	1	2	1	1	0	1	0	3	1	1	3.33333	1	3.66667	1
6	75	1	0	1	0	0	1	0	1	0	0	1	1	2	2	2	1	0	0	2	2	1	0	1	2	3	1.33333	0	2.66667	0
7	68	1	1	0	1	0	0	0	0	0	0	0	1	0	0	0	0	0	0	0	2	0	0	3	0	0	1.33333	0	1.66667	0
8	73	1	1	1	0	0	0	0	0	0	0	2	2	2	3	0	0	0	0	2	2	1	0	1	2	1	5	1	5	1
9	64	1	0	0	0	0	0	0	0	0	0	2	1	2	2	2	1	2	1	2	2	1	0	0	2	3	4	1	4	1
10	81	1	0	0	0	0	1	1	0	0	0	2	1	2	2	2	1	2	1	0	2	2	0	3	1	1	3	1	4	1
11	73	1	1	0	0	0	0	1	1	0	0	1	1	2	3	3	1	0	0	2	2	0	0	0	1	1	2.66667	0	3.66667	1
12	62	1	0	0	0	0	0	0	0	0	0	1	1	0	3	3	1	0	0	0	2	1	0	0	3	1	1	0	1	0
13	43	0	0	0	0	0	1	0	0	0	0	2	2	2	1	1	0	0	0	2	0	1	0	3	1	1	1	0	1.33333	0
14	73	0	1	0	0	0	0	0	0	0	0	2	2	2	2	2	1	0	0	2	2	1	0	2	3	1	3.33333	1	3.66667	1
15	64	1	0	1	0	0	1	0	0	0	0	2	1	2	1	2	1	2	1	0	2	0	0	0	2	2	3.66667	1	3	1
16	85	1	1	0	0	0	0	0	0	0	0	1	1	2	3	2	1	0	0	2	2	0	0	0	2	3	2	0	1.33333	0
17	83	1	0	0	0	1	0	0	0	0	0	2	1	2	1	2	1	2	1	1	2	2	0	0	2	2	1.66667	0	1.66667	0
18	77	1	0	0	0	1	0	1	0	1	0	2	1	2	1	2	1	2	1	1	2	2	0	2	3	1	3.66667	1	3.33333	1
19	65	1	0	0	0	1	0	0	0	0	0	2	1	2	3	2	1	2	1	2	2	1	0	1	2	2	1	0	1	0
20	69	1	1	0	0	0	0	1	0	0	0	2	1	2	3	1	0	0	0	1	2	2	0	1	2	3	3.33333	1	3.66667	1
21	86	1	1	0	0	0	0	0	0	0	0	2	1	2	2	3	1	1	0	2	2	1	0	3	2	2	2.33333	0	3	1
22	74	1	0	0	0	0	0	0	0	0	0	2	1	2	2	3	1	1	0	1	2	2	0	0	3	3	3	1	3.33333	1
23	63	1	0	0	1	0	1	0	0	0	0	2	2	1	3	3	1	3	1	2	2	1	0	0	2	3	4.33333	1	4.33333	1
24	78	1	0	0	1	0	1	0	0	0	0	2	1	2	3	0	0	0	0	2	2	1	0	2	1	3	2	0	3.33333	1
25	59	1	1	0	0	0	0	0	0	0	0	2	1	2	3	1	0	0	0	2	1	1	0	3	1	1	5	1	4.66667	1
26	78	1	1	0	0	0	0	0	0	0	0	2	1	1	3	0	0	2	1	1	2	1	0	0	2	3	3.33333	1	3.33333	1
27	60	0	0	0	0	1	0	0	0	0	0	2	1	2	3	0	0	0	0	1	0	2	1	3	1	1	4	1	3.66667	1
28	73	1	0	0	0	1	0	0	0	0	0	2	1	2	3	3	1	2	1	0	2	0	0	0	2	3	1.66667	0	3	1
29	68	0	1	0	0	0	1	0	0	0	1	1	1	2	3	2	1	0	0	2	2	1	0	0	2	2	1	0	1	0
30	75	1	0	0	0	0	0	0	0	0	0	2	1	2	3	3	1	3	1	2	2	1	0	0	2	3	1.33333	0	1.66667	0
31	81	1	0	0	0	0	1	0	1	0	0	2	2	0	3	2	1	0	0	0	2	1	0	0	3	2	4.66667	1	4.33333	1
32	73	1	0	0	0	0	1	1	0	0	0	2	1	2	2	3	1	2	1	1	2	1	0	0	1	3	3.66667	1	4.66667	1
33	62	1	0	0	0	0	0	0	0	0	1	1	0	0	3	2	1	0	0	1	2	0	0	3	2	1	2.33333	0	3.33333	1
34	73	1	0	0	0	0	1	1	0	0	0	2	1	2	3	3	1	2	1	0	2	1	0	3	0	1	2.33333	0	2.66667	0
35	83	1	1	0	0	0	0	0	0	0	0	1	1	1	3	0	0	0	0	1	2	2	0	0	2	1	4	1	3.66667	1
36	71	1	0	0	0	1	0	0	0	0	0	1	1	2	3	0	0	0	0	1	2	1	0	3	2	2	4.33333	1	3.33333	1
37	78	0	1	0	0	1	1	0	0	0	0	0	1	2	2	0	0	0	0	0	2	1	0	0	2	3	3	1	3.33333	1
38	70	0	0	0	0	0	0	0	0	0	0	2	1	2	2	1	0	2	1	0	2	1	1	1	3	2	2.66667	0	3	1
39	70	1	0	1	0	1	0	1	0	0	0	2	1	0	3	1	0	0	0	1	2	0	0	2	1	0	3.33333	1	4	1
40	72	1	1	0	0	0	0	0	1	0	0	2	1	2	3	3	1	2	1	1	1	0	0	1	2	3	2.33333	0	2.33333	0
41	61	1	0	1	0	0	0	0	0	0	0	0	2	1	0	0	0	0	0	0	2	0	0	3	0	0	1	0	1	0
42	66	1	0	1	0	0	1	1	0	0	0	2	0	2	3	3	1	2	1	2	2	0	0	0	3	2	1.33333	0	1.33333	0
43	79	1	0	1	0	0	0	0	0	0	0	1	1	1	2	3	1	2	1	2	2	1	0	0	3	2	4.33333	1	4.33333	1
44	65	1	1	0	0	0	0	0	0	0	0	2	0	1	3	3	1	2	1	0	2	0	0	0	3	2	1.66667	0	3	1
45	69	1	0	0	0	0	0	0	0	0	0	2	2	2	2	3	1	2	1	1	2	1	0	0	3	2	2.66667	0	3.66667	1
46	69	1	0	0	0	0	1	1	1	1	1	2	1	0	2	1	0	0	0	0	2	0	0	3	1	0	2.66667	0	3.33333	1
47	65	1	0	0	0	0	0	0	0	0	0	2	1	2	2	2	1	0	0	1	2	0	0	1	3	3	4.33333	1	4.33333	1
48	71	1	1	0	0	0	1	0	0	0	0	1	1	0	2	0	0	0	0	1	1	0	0	0	3	3	4.33333	1	4	1
49	71	1	1	0	0	0	0	0	0	0	0	2	1	2	2	2	1	0	0	1	1	2	0	1	2	2	2.33333	0	4	1
50	62	1	1	1	0	0	0	0	0	0	0	1	0	2	3	3	1	1	0	1	2	0	0	0	2	2	1	0	1.33333	0
51	80	0	1	0	0	0	0	0	0	0	0	0	1	0	3	0	0	0	0	2	2	1	0	3	2	3	3	1	3.33333	1
52	70	1	1	1	0	0	0	1	0	0	0	1	2	3	3	1	0	0	0	2	2	1	0	0	2	3	1.66667	0	2.66667	0
53	74	1	0	0	0	0	0	0	0	0	0	2	2	2	1	0	0	0	0	1	2	1	0	1	0	0	4.33333	1	4.33333	1
54	66	1	1	0	0	0	0	0	0	0	0	2	1	1	3	2	1	1	0	1	2	0	0	3	2	2	2.66667	0	2.66667	0
55	63	1	0	0	0	0	0	0	0	0	0	1	0	0	3	2	1	0	0	0	1	1	0	1	2	1	4.66667	1	4.66667	1
56	75	1	1	0	0	0	0	0	0	0	0	1	1	2	2	1	0	0	0	2	2	0	0	0	1	2	3.33333	1	3.33333	1
57	79	1	0	1	0	0	0	0	0	0	0	1	1	0	2	3	1	2	1	2	2	1	0	1	3	2	1.66667	0	2.66667	0
58	80	0	0	0	0	0	0	0	0	0	0	2	1	0	3	2	1	2	1	1	2	0	0	3	1	1	3.66667	1	3.33333	1
59	85	0	0	0	0	0	1	0	0	0	0	0	1	2	2	0	0	0	0	2	2	0	0	3	2	1	2	0	3	1
60	70	0	1	0	0	0	0	0	0	0	0	2	1	2	2	3	1	2	1	2	2	1	0	1	3	2	4.33333	1	4.33333	1
61	77	0	1	0	0	0	0	0	0	0	0	2	0	0	2	1	0	2	1	1	2	1	0	3	2	3	1	0	1.33333	0
62	80	1	0	0	0	0	0	1	0	0	0	2	2	2	3	1	0	3	1	1	0	2	0	3	2	1	1.66667	0	1.33333	0
63	85	0	1	0	0	0	0	0	0	0	0	2	1	2	2	0	0	0	0	0	2	0	0	1	2	1	2.66667	0	4.33333	1
64	71	1	0	0	0	0	0	0	0	0	0	2	1	0	3	1	0	1	0	0	2	0	0	1	1	1	1.66667	0	1.66667	0
65	73	0	0	0	1	0	1	0	0	0	0	1	2	2	3	1	0	0	0	2	1	0	0	3	2	2	3.66667	1	4	1
66	66	1	1	0	0	0	0	0	0	0	0	2	0	2	3	0	0	0	0	2	1	1	0	1	1	1	5	1	3.66667	1
67	83	1	1	0	0	0	0	0	1	0	0	2	1	2	3	1	0	0	0	1	2	0	0	0	1	1	1.66667	0	2.66667	0
68	87	1	1	1	0	0	0	0	0	0	0	2	0	2	1	1	0	0	0	2	2	1	0	1	1	1	1.33333	0	2	0
69	76	1	1	1	0	0	1	0	0	0	0	2	1	2	3	2	1	0	0	1	2	2	0	0	3	3	3.66667	1	4.33333	1
70	70	1	0	1	0	1	0	0	1	0	0	1	0	0	3	0	0	0	0	1	2	1	0	0	2	3	3.33333	1	4	1
71	68	1	0	0	0	0	1	0	0	0	0	2	1	2	3	2	1	2	1	2	2	1	0	1	1	2	1.66667	0	1.66667	0
72	76	1	1	0	0	0	0	1	0	0	0	1	1	2	3	2	1	0	0	2	2	1	0	1	3	2	3	1	4	1
73	80	1	0	0	0	0	0	1	0	0	0	2	1	2	3	2	1	0	0	1	2	0	0	0	1	1	1.33333	0	2.33333	0
74	53	1	1	0	0	0	1	0	0	0	0	0	2	2	0	0	0	0	0	2	0	0	0	3	0	0	1.66667	0	1.33333	0
75	81	1	1	0	0	1	0	0	0	0	0	2	1	1	2	3	1	3	1	0	2	2	0	0	3	3	4.66667	1	4.66667	1
76	72	0	1	0	0	0	1	1	0	0	0	2	1	2	1	0	0	0	0	1	2	2	1	0	1	1	4.66667	1	4.66667	1
77	86	1	1	0	0	0	0	0	0	0	0	2	1	2	2	3	1	3	1	0	2	1	1	2	2	1	4	1	4.33333	1
78	69	1	1	1	0	0	1	0	1	0	0	2	0	0	1	1	0	0	0	1	1	1	0	0	3	2	1.66667	0	2.66667	0
79	74	1	0	0	0	0	0	0	0	0	0	2	1	0	3	0	0	0	0	2	2	2	0	0	2	2	3.66667	1	3	1
80	71	1	1	1	0	0	0	0	0	0	0	2	1	2	3	0	0	0	0	1	2	1	0	0	2	2	4.66667	1	4.66667	1
81	63	1	1	1	0	0	0	0	0	0	0	2	1	2	3	3	1	2	1	1	1	1	0	0	0	0	1.66667	0	1.66667	0
82	81	1	0	1	0	1	0	0	0	0	0	2	1	1	3	3	1	0	0	1	2	1	0	2	1	1	1.66667	0	1.66667	0
83	63	1	1	0	0	0	0	0	0	0	0	2	1	2	2	0	0	0	0	1	2	0	0	0	1	1	2.66667	0	2.66667	0
84	64	1	0	1	0	1	1	0	0	0	0	2	1	0	2	1	0	0	0	2	2	1	0	2	2	2	1	0	1	0
85	80	0	1	0	0	0	1	0	1	1	0	2	1	2	3	2	1	1	0	1	2	0	0	3	1	1	1.33333	0	1.66667	0
86	73	0	0	0	0	0	0	0	0	0	0	2	1	3	1	1	0	0	0	2	2	0	0	3	1	1	3	1	3.66667	1
87	70	1	1	0	0	0	0	0	0	0	0	1	1	0	3	0	0	0	0	2	2	1	0	0	2	3	5	1	5	1
88	92	0	0	0	1	0	1	0	0	0	0	2	1	2	3	3	1	2	1	2	1	2	0	2	1	1	5	1	5	1
89	70	1	1	0	0	0	1	0	0	0	0	0	1	0	0	0	0	0	0	2	2	1	0	0	1	2	3.33333	1	2.33333	0
90	81	0	0	0	0	1	1	0	1	0	0	2	0	2	3	0	0	0	0	2	2	2	0	1	1	1	4.66667	1	4.66667	1
91	80	1	1	0	0	0	0	0	0	0	0	2	1	2	2	2	1	2	1	2	1	2	0	3	1	1	4	1	3.66667	1
92	85	1	0	0	0	0	1	0	0	0	0	2	2	2	3	3	1	3	1	1	2	1	0	3	3	1	2.33333	0	2.33333	0
93	50	1	0	0	0	0	0	0	0	0	0	0	2	2	0	0	0	0	0	2	0	0	0	3	0	0	3.66667	1	4.33333	1
94	61	1	0	0	0	0	0	0	0	0	0	1	1	2	2	2	1	0	0	2	1	1	0	3	2	3	4	1	4.66667	1
95	77	0	0	0	0	0	0	0	0	0	0	2	2	2	3	2	1	2	1	1	2	1	0	0	2	3	2.33333	0	3	1
96	64	1	1	0	0	0	0	1	0	0	0	1	1	3	3	2	1	0	0	0	2	2	0	0	2	3	3.33333	1	4.33333	1
97	64	1	0	1	0	0	0	1	0	0	0	2	1	2	2	2	1	0	0	1	2	0	0	2	1	1	2.66667	0	3	1
